# Supplementary material for: Functional divergence and symbiotic significance of nitrate reductase isoforms in Medicago truncatula
Source: Plant Physiol. 2026 Jun 16;201(3):kiag377. doi: 10.1093/plphys/kiag377 (PMC13332110; doi:10.1093/plphys/kiag377)
Supplement: kiag377_Supplementary_Data [file kiag377_supplementary_data.zip]

Archive with 4 entries (4 files):
- All Supplementary Figures Bosseno et al. 2026mai.pptx
- Table S1 Bosseno et al. 2026.docx
- Table S2 Bosseno et al. 2026.xlsx
- Table S3 Bosseno et al. 2026.xlsx
