# Supplementary material for: Functional divergence and symbiotic significance of nitrate reductase isoforms in Medicago truncatula
Source: Plant Physiol. 2026 Jun 16;201(3):kiag377. doi: 10.1093/plphys/kiag377 (PMC13332110; doi:10.1093/plphys/kiag377)
Supplement: kiag377_Supplementary_Data [file kiag377_supplementary_data.zip › Table S2 Bosseno et al. 2026.xlsx]

## Sheet: Avec Ahy (3)
	Monophyletic groups							Species	Number of NR	Sequence name	Chromosome containing the NR gene	UniProtKB	NCBI	Phytozome		Indeterminate
																Determinate
			Dicotyledons	Rosids	Fabids	Cucurbitales		Cucumis sativus	3	Cusat_XP_011652901	4	A0A0A0L1Y7	XP_011652901.1	Cucsa.274720.1
										Cusat_NP_001267696	5	E2IZV5	NP_001267696.1	Cucsa.026240.1
										Cusat_NP_001267688	5	I0CCB0	NP_001267688.1	Cucsa.026250.1
								Benincasa hispida	3	Behis_XP_038897076	-	-	XP_038897076.1	-
										Behis_XP_038875756	-	-	XP_038875756.1	-
										Behis_XP_038907222	-	-	XP_038907222.1	-
								Cucurbita maxima	4	Cumax_XP_022993049	-	P17569	XP_022993049	-
										Cumax_XP_022993178	-	A0A6J1K1G0	XP_022993178.1	-
										Cumax_XP_022990801	-	A0A6J1JNZ2	XP_022990801.1	-
										Cumax_XP_022976622	-	A0A6J1IG85	XP_022976622.1	-
						Fabales	Dalbergoids	Aeschynomene evenia	2	Aeeve_07g18230	7	-	-	-
										Aeeve_08g09880	8	-	-	-
								Arachis ipaensis	1	Aripa_XP_016163554	7	-	XP_016163554.1	-
							Genitoids	Lupinus angustifolius	2	Luang_XP_019460302	11	A0A4P1R4X1	XP_019460302.1	-
										Luang_XP_019416847	-	-	XP_019416847.1	-
							IRLC	Cicer arietinum	2	Ciari_XP_004513831	-	A0A1S2Z2G2	XP_004513831.1	-
										Ciari_XP_004500600	5	A0A1S2Y941	XP_004500600.1	-
								Medicago truncatula	3	Metru_NR1_XP_003601114	3	E7ELN6	XP_003601114.2	Medtr3g073180.1
										Metru_NR2_XP_003614820	5	E7ELN7	XP_003614820.1	Medtr5g059820.1
										Metru_NR3_XP_003601111	3	G7J3M8	XP_003601111.1	Medtr3g073150.1
								Pisum sativum	2	Pisat_XP_050905065	2	-	XP_050905065.1	-
										Pisat_XP_050885080	5	-	XP_050885080.1	-
								Trifolium subterraneum	3	Trsub_g10084.t1	-	A0A2Z6PEG9	GAU49050.1	-
										Trsub_g18100.t1	-	A0A2Z6NX69	GAU46853.1	-
										Trsub_g10082.t1	-	-	-	-
								Vicia faba	2	Vifab_1g208520	-	-	-	-
										Vifab_2g082320	-	-	-	-
							Millettioids	Abrus precatorius	2	Abpre_XP_027333892	-	A0A8B8JQZ4	XP_027333892.1	-
										Abpre_XP_027339651	-	A0A8B8K7I4	XP_027339651.1	-
								Cajanus cajan	1	Cacaj_XP_029126274	-	A0A151QMI1	XP_029126274.1	-
								Glycine max	5	Glmax_NP_001238150	6	P39870	NP_001238150.2	Glyma.06G109200.1
										Glmax_XP_003544770	14	I1MAM4	XP_003544770.1	Glyma.14G164900.1
										Glmax_NP_001345469	13	I1LW34	NP_001345469.1	Glyma.13G084000.1
										Glmax_XP_003544771	14	I1MAM5	XP_003544771.1	Glyma.14G165000.1
										Glmax_NP_001238090	-	P54233	NP_001238090.1	-
								Phaseolus vulgaris	2	Phvul_XP_007137362	9	P39865	XP_007137362.1	Phvul.009G121000.1
										Phvul_XP_007141108	8	P39866	XP_007141108.1	Phvul.008G168000.1
								Spatholobus suberectus	2	Spsub_XP_020202176	-	-	XP_020202176.1	-
										Spsub_TKY56209	-	-	TKY56209.1	-
								Vigna unguiculata	2	Viung_XP_027904585	9	A0A4D6NSB0	XP_027904585.1	-
										Viung_XP_027942021	8	A0A4D6MIJ0	XP_027942021.1	-
							Mimosoids	Prosopis alba	2	Pralb_XP_028760644	-	-	XP_028760644.1	-
										Pralb_XP_028757479	-	-	XP_028757479.1	-
							Robinioids	Lotus japonicus	1	Lojap_XP_057442622	-	P39869	XP_057442622	-
						Fagales		Betula pendula	1	Bepen_P27783	-	P27783	P27783.1	-
								Carya illinoinensis	1	Caill_XP_042980199	-	-	XP_042980199.1	-
								Quercus lobata	1	Qulob_XP_030934140	-	-	XP_030934140	-
								Juglans regia	2	Jureg_XP_018849615	-	A0A2I4H0D3	XP_018849615.2	-
										Jureg_XP_035539943	-	A0A6P9E6Q4	XP_035539943.1	-
						Malpighiales		Jatropha curcas	1	Jacur_XP_012078157	-	A0A067KLT8	XP_012078157.1	-
								Populus trichocarpa	2	Potri_XP_002307415	5	B9H7A1	XP_002307415.1	Potri.005G172400.1
										Potri_XP_002301015	2	A0A2K2BFU1	XP_002301015.3	Potri.002G088600.1
								Hevea brasiliensis	1	Hebra_XP_021656375	-	-	XP_021656375.1	-
								Manihot esculenta	1	Mahot_XP_043809312	-	-	XP_043809312.1	-
								Ricinus communis	1	Ricom_NP_001310670	-	B9RJB1	NP_001310670.1	-
						Rosales		Cannabis sativa	1	Casat_XP_030497460	-	-	XP_030497460.1	-
								Malus domestica	2	Madom_XP_008338818	-	-	XP_008338818.2	-
										Madom_XP_008376213	-	-	XP_008376213.2	-
								Prunus persica	1	Prper_XP_007225326	-	M5Y417	XP_007225326	-
								Rosa chinensis	1	Rochi_XP_024169764	-	-	XP_024169764.1	-
								Morus notabilis	1	Monot_XP_024018107	-	-	XP_024018107	-
								Fragaria vesca	1	Frves_XP_004300440	-	-	XP_004300440.1	-
					Malvids	Brassicales		Arabidopsis thaliana	2	Artha_NiA1_NP_177899	1	P11832	NP_177899.1	AT1G77760.1
										Artha_NiA2_NP_174901	1	P11035	NP_174901.1	AT1G37130.1
								Arabis alpina	2	Aralp_KFK42172	-	A0A087HJ70	KFK42172.1	-
										Aralp_KFK32886	-	A0A087GSN4	KFK32886.1	-
								Carica papaya	1	Capap_XP_021898566	-	-	XP_021898566.1	-
								Tarenaya hassleriana	3	Tahas_XP_010539628	-	-	XP_010539628.1	-
										Tahas_XP_010544388	-	-	XP_010544388.1	-
										Tahas_XP_010538973	-	-	XP_010538973.1	-
								Eutrema salsugineum	2	Eusal_XP_006396017	-	V4L0Q2	XP_006396017.1	-
										Eusal_XP_006390058	-	V4K8I4	XP_006390058.1	-
								Brassica oleracea	3	Brole_XP_013591579	15	A0A0D3D1F1	XP_013591579.1	-
										Brole_XP_013620924	2	A0A0D3ARC1	XP_013620924.1	-
										Brole_XP_013591752	6	A0A0D3CW36	XP_013591752.1	-
						Malvales		Gossypium raimondii	3	Gorai_XP_012467919	2	A0A0D2QH13	XP_012467919.1	Gorai.002G220700.1
										Gorai_XP_012482589	5	A0A0D2SDH3	XP_012482589.1	Gorai.005G091600.1
										Gorai_XP_012473673	4	A0A0D2MUI7	XP_012473673.1	Gorai.004G064800.1
								Durio zibethinus	3	Duzib_XP_022747796	-	A0A6P5Z609	XP_022747796.1	-
										Duzib_XP_022773202	-	A0A6P6B7Q3	XP_022773202.1	-
										Duzib_XP_022768239	-	A0A6P6ATK8	XP_022768239.1	-
								Hibiscus syriacus	2	Hisyr_XP_039059389	-	-	XP_039059389.1	-
										Hisyr_XP_039010882	-	-	XP_039010882.1	-
								Theobroma cacao	1	Thcac_XP_017981617	-	A0A061FFV7	XP_017981617.1	Thecc1EG035019t1
								Tilia platyphyllos	1	Tipla_AAN15927	-	Q8H1T7	AAN15927.1	-
						Myrtales		Punica granatum	2	Pugra_XP_031391801	2	A0A218XU44	XP_031391801.1	-
										Pugra_XP_031371563	8	A0A218XZF4	XP_031371563.1	-
								Rhodamnia argentea	1	Rharg_XP_030529418	-	A0A8B8P693	XP_030529418.1	-
								Syzygium oleosum	1	Syole_XP_030444400	-	-	XP_030444400.1	-
								Eucalyptus grandis	1	Eugra_XP_010063336	6	A0A059BX86	XP_010063336.2	Eucgr.F03744.1
						Sapindales		Acer yangbiense	1	Acyan_RVW17760	-	A0A5C7H8V0	TXG52905.1	-
								Phellodendron amurense	1	Phamu_ATL77041	-	A0A2C9PIN3	ATL77041.1	-
								Pistacia vera	1	Piver_XP_031272989	-	-	XP_031272989.1	-
								Citrus clementina	1	Cicle_XP_006434111	-	V4TCH9	XP_006434111.1	Ciclev10000220m
					Vitales			Vitis riparia	2	Virip_XP_034675158	18	-	XP_034675158.1	-
										Virip_XP_034675553	18	-	XP_034675553.1	-
			Monocotyledons	Commelinids	Poales			Sorghum bicolor	3	Sobic_XP_002454625	4	C5XTG6	XP_002454625.1	-
										Sobic_XP_002454083	4	A0A1Z5RNB1	XP_002454083.1	-
										Sobic_XP_002444490	7	C5YM76	XP_002444490.1	-
								Zea mays	6	Zemay_NP_001292785	-	Q9XGW5	NP_001292785.1	GRMZM2G568636_T01
										Zemay_XP_008664507	13	-	XP_008664507.1	GRMZM2G076723_T01
										Zemay_XP_020394167	-	-	XP_020394167.1	-
										Zemay_XP_008679268	-	A0A804NXD0	XP_008679268.1	GRMZM2G428027_T01
								Triticum dicoccoides	3	Trdic_XP_037448442	-	-	XP_037448442.1	-
										Trdic_XP_037461966	-	-	XP_037461966.1	-
										Trdic_XP_037470058	-	-	XP_037470058.1	-
								Setaria italica	1	Seita_XP_004973655	-	K3YG56	XP_004973655.1	-
								Setaria viridis	2	Sevir_XP_034575849	-	-	XP_034575849.1	-
										Sevir_XP_034593801	-	-	XP_034593801.1	-
								Panicum virgatum	5	Pavir_XP_039854368	-	-	XP_039854368.1	-
										Pavir_XP_039788840	-	-	XP_039788840.1	-
										Pavir_XP_039815525	-	-	XP_039815525.1	-
										Pavir_XP_039854366	-	-	XP_039854366.1	-
										Pavir_XP_039791547	-	-	XP_039791547.1	-
								Oryza sativa	2	Orsat_XP_015650300	-	P16081	XP_015650300.1	-
										Orsat_XP_015622710	-	Q6ZHH7	XP_015622710.1	-
								Aegilops tauschii	1	Aetau_XP_020157246	-	-	XP_020157246.1	-
								Ananas comosus	2	Ancom_XP_020091032	-	A0A6P5F5Z3	XP_020091032.1	-
										Ancom_XP_020109409	-	A0A6P5GNF3	XP_020109409.1	-
								Brachypodium distachyon	2	Brdis_XP_003570548	-	I1IER4	XP_003570548.1	-
										Brdis_XP_003574607	-	A0A0Q3FHC7	XP_003574607.1	-
									Total NR
									121
