# Supplementary material for: Functional divergence and symbiotic significance of nitrate reductase isoforms in Medicago truncatula
Source: Plant Physiol. 2026 Jun 16;201(3):kiag377. doi: 10.1093/plphys/kiag377 (PMC13332110; doi:10.1093/plphys/kiag377)
Supplement: kiag377_Supplementary_Data [file kiag377_supplementary_data.zip › Table S3 Bosseno et al. 2026.xlsx]

## Sheet: Feuil1
Table S3. Annotation of NF_high sequences in nr1, nr2, and nr3. Best BLAST hits against the Medicago truncatula genome are shown, including gene ID, functional annotation, E-value, and sequence identity. “No hits found” indicates absence of significant similarity.
	Query ID	Gene ID (Medicago truncatula)	Annotation fonctionnelle	E-value	Sequence identity (%)
nr1	NF15469_high_1	Medtr8g013580	G-type lectin S-receptor-like Serine/Threonine-kinase	0.0	0.95
	NF15469_high_2	Medtr3g013430	choline/ethanolamine kinase	0.0	0.98
	NF15469_high_3	Medtr3g073180	nitrate reductase [NADH]-like protein	0.0	0.99
	NF15469_high_4	Medtr1g015165	cytosolic class II small heat-shock protein	0.0	0.98
	NF15469_high_5	Medtr3g109990	hypothetical protein	2e-114	0.98
	NF15469_high_6		***** No hits found *****
nr2	NF14768_high_1	Medtr7g038870	hypothetical protein	5e-154	0.9
	NF14768_high_2	chr3	telomere recombination domain protein [Medicago truncatula]	7e-05	0.44
	NF14768_high_3	Medtr8g091410	FKBP-type peptidyl-prolyl cis-trans isomerase [Medicago truncatula]	0	0.96
	NF14768_high_4		No significant similarity found
	NF14768_high_5		nitrate reductase [NADH]-like protein [Medicago truncatula]	1e-30	0.95
nr3	NF11190_high_5	Medtr7g079280.1	zinc finger, C3HC4 type (RING finger) protein	1e-100	1
	NF11190_high_6	Medtr8g106520.1	transmembrane protein, putative	8e-176	0.94
	NF11190_high_12	Medtr2g436470.1	pentatricopeptide (PPR) repeat protein	1e-168	0.98
	NF11190_high_8	Medtr2g436470.1	pentatricopeptide (PPR) repeat protein	0	0.98
	NF11190_high_7	Medtr5g089690.1	nonsense-mediated mRNA decay protein	6e-132	0.99
	NF11190_high_13	Medtr3g073150.1	nitrate reductase [NADH]-like protein	7e-155	0.99
	NF11190_high_19	Medtr8g086610	late embryogenesis abundant protein	5e-100	0.99
	NF11190_high_10	Medtr7g005290.1	hypothetical protein	3e-154	0.93
	NF11190_high_14	Medtr7g005290	hypothetical protein	9e-114	0.95
	NF11190_high_4	Medtr4g045617.1	hypothetical protein	0.0	0.91
	NF11190_high_9	Medtr3g463830.1	F-box/RNI superfamily protein	0	0.99
	NF11190_high_1	Medtr5g057790.1	F-box protein interaction domain protein	0	0.96
	NF11190_high_16	Medtr6g012520	expansin A10	2e-124	0.99
	NF11190_high_17	Medtr6g012520	expansin A10	5e-101	0.95
	NF11190_high_20	Medtr1g081750.1	chromatin remodeling complex subunit	2e-84	0.96
	NF11190_high_2	Medtr4g129200.1	alpha-rhamnosidase-like protein	3e-69	0.97
	NF11190_high_11		***** No hits found *****
	NF11190_high_15		***** No hits found *****
	NF11190_high_18		***** No hits found *****
	NF11190_high_3		***** No hits found *****
